# Supplementary material for: Assessing Cognitive Deterioration After COVID-19 Infection (The ACDC Study): An Exploratory Multimodal Neuroimaging Study
Source: J Clin Med. 2026 May 30;15(11):4241. doi: 10.3390/jcm15114241 (PMC13257671; doi:10.3390/jcm15114241)
Supplement: Supplementary file 1 [file jcm-15-04241-s001.zip]

Archive with 1 entries (1 files):
- jcm-4315047-supplementary.pdf
